# Supplementary material for: In vitro mouse preantral follicle development in 2D and suspension culture: α-MEM vs SAGE 1-step
Source: Reprod Fertil. 2026 Jul 22;7(3):RAF250158. doi: 10.1530/RAF-25-0158 (PMC13393307; doi:10.1530/RAF-25-0158)
Supplement: Supplementary file 2 [file RAF-25-0158_supplementary_file_1.xlsx]

## Sheet: BAX
Sample	Ct Bax	mean	Ct Gapdh	mean	dct	mean dct	ddct	fold change	Date
2D(1)	25.2117	25.2246	17.8142	17.6601	7.5645	5.98439	1.58011	0.334457
2D(1)	25.2375		17.5061
2D(2)	23.4271	23.1929	18.1917	18.0892	5.10371		-0.880684	1.84125
2D(2)	22.9586		17.9866
2D(3)	23.6907	23.7645	17.861	17.7958	5.96865		-0.0157438	1.01097
2D(3)	23.8383		17.7307
2D(4)	30.3015	30.1673	23.9454	23.9454	6.22197		0.237574	0.84817
2D(4)	30.0331		23.9454
2D(5)	22.3987	22.4987	17.4774	17.4355	5.06314		-0.921256	1.89376
2D(5)	22.5987		17.3937
Suspension(1)	23.964	23.8025	16.4553	16.5615	7.24099		1.2566	0.41853
Suspension(1)	23.641		16.6677
Suspension(2)	25.9012	25.5024	17.9209	17.9495	7.55291		1.56852	0.337155
Suspension(2)	25.1035		17.978
Suspension(3)	23.8205	23.5024	15.3022	15.3974	8.105		2.1206	0.229951
Suspension(3)	23.1843		15.4926
Suspension(4)	27.1498	27.329	17.8779	17.791	9.53799		3.5536	0.0851649
Suspension(4)	27.5082		17.7041
Suspension(5)	31.3525	31.38	20.3568	20.6645	10.7155		4.7311	0.0376528
Suspension(5)	31.4074		20.9722

## Sheet: BCL2
Sample	Ct Bcl2	mean	Ct Gapdh	mean	dct	mean dct	ddct	fold change	Date
2D(1)	25.2117	25.2246	17.8142	17.6601	7.5645	10.7134	-3.14891	8.86986
2D(1)	25.2375		17.5061
2D(2)	30.6496	30.6261	18.1917	18.0892	12.5369		1.82349	0.282536
2D(2)	30.6026		17.9866
2D(3)	31.6281	31.4986	17.861	17.7958	13.7027		2.98932	0.125929
2D(3)	31.3691		17.7307
2D(4)	32.1324	32.1324	23.9454	23.9454	8.18707		-2.52635	5.76112
2D(4)	32.1324		23.9454
2D(5)	29.041	29.0114	17.4774	17.4355	11.5759		0.862446	0.550019
2D(5)	28.9818		17.3937
Suspension(1)	23.964	23.8025	16.4553	16.5615	7.24099		-3.47242	11.0995
Suspension(1)	23.641		16.6677
Suspension(2)	26.6651	26.3488	17.9209	17.9495	8.39939		-2.31402	4.97268
Suspension(2)	26.0326		17.978
Suspension(3)	24.7674	24.6074	15.3022	15.3974	9.21001		-1.5034	2.83511
Suspension(3)	24.4474		15.4926
Suspension(4)	25.1324	25.1542	17.8779	17.791	7.36316		-3.35025	10.1983
Suspension(4)	25.1759		17.7041
Suspension(5)	30.1759	30.1759	20.3568	20.6645	9.51145		-1.20196	2.30052
Suspension(5)	30.1759		20.9722

## Sheet: Adamts1
Sample	Ct Adamts1	mean	Ct Gapdh	mean	dct	mean dct	ddct	fold change	Date
2D(1)	24.7028	24.3649	17.8142	17.6601	6.7048	6.99513	-0.290328	1.22292
2D(1)	24.0271		17.5061
2D(2)	25.8425	25.4508	18.1917	18.0892	7.36166		0.366531	0.775645
2D(2)	25.0591		17.9866
2D(3)	24.4116	24.3341	17.861	17.7958	6.53826		-0.456873	1.37256
2D(3)	24.2566		17.7307
2D(4)	30.0626	30.327	23.9454	23.9454	6.38158		-0.613556	1.53003
2D(4)	30.5913		23.9454
2D(5)	25.3404	25.4249	17.4774	17.4355	7.98936		0.994225	0.502005
2D(5)	25.5094		17.3937
Suspension(1)	21.0999	21.5745	16.4553	16.5615	5.01303		-1.9821	3.95067
Suspension(1)	22.0492		16.6677
Suspension(2)	23.4406	23.5697	17.9209	17.9495	5.62023		-1.3749	2.59351
Suspension(2)	23.6987		17.978
Suspension(3)	21.7559	21.8663	15.3022	15.3974	6.46894		-0.526194	1.44012
Suspension(3)	21.9768		15.4926
Suspension(4)	23.5243	23.3272	17.8779	17.791	5.53619		-1.45894	2.74907
Suspension(4)	23.1301		17.7041
Suspension(5)	25.3595	25.2187	20.3568	20.6645	4.5542		-2.44093	5.4299
Suspension(5)	25.0778		20.9722

## Sheet: GDF9
Sample	Ct Gdf9	mean	Ct Gapdh	mean	dct	mean dct	ddct	fold change	Date
2D(1)	30.783	30.8017	17.8142	17.6601	13.1416	10.5209	2.62061	0.162599
2D(1)	30.8203		17.5061
2D(2)	28.5273	28.7249	18.1917	18.0892	10.6357		0.114762	0.923535
2D(2)	28.9224		17.9866
2D(3)	27.0825	27.4572	17.861	17.7958	9.66134		-0.859603	1.81454
2D(3)	27.8319		17.7307
2D(4)	32.0626	32.2855	23.9454	23.9454	8.34011		-2.18083	4.53415
2D(4)	32.5084		23.9454
2D(5)	28.5084	28.2616	17.4774	17.4355	10.826		0.305062	0.809408
2D(5)	28.0147		17.3937
Suspension(1)	25.2568	25.2956	16.4553	16.5615	8.73409		-1.78685	3.45061
Suspension(1)	25.3343		16.6677
Suspension(2)	27.1059	27.1259	17.9209	17.9495	9.17642		-1.34453	2.53947
Suspension(2)	27.1459		17.978
Suspension(3)	26.0825	25.7188	15.3022	15.3974	10.3214		-0.199516	1.14831
Suspension(3)	25.3552		15.4926
Suspension(4)	28.1997	28.1975	17.8779	17.791	10.4065		-0.114481	1.08259
Suspension(4)	28.1953		17.7041
Suspension(5)	28.5969	28.655	20.3568	20.6645	7.99056		-2.53038	5.77723
Suspension(5)	28.7132		20.9722

## Sheet: BMP15
Sample	Ct Bmp15	mean	Ct Gapdh	mean	dct	mean dct	ddct	fold change	Date
2D(1)	29.5156	29.6058	17.8142	17.6601	11.9457	10.7215	1.22418	0.428041
2D(1)	29.6959		17.5061
2D(2)	29.2727	29.3625	18.1917	18.0892	11.2733		0.551834	0.682152
2D(2)	29.4522		17.9866
2D(3)	27.5257	27.266	17.861	17.7958	9.47013		-1.25135	2.38063
2D(3)	27.0063		17.7307
2D(4)	32.0626	32.0812	23.9454	23.9454	8.13585		-2.58562	6.00275
2D(4)	32.0999		23.9454
2D(5)	30.026	30.218	17.4774	17.4355	12.7824		2.06096	0.239657
2D(5)	30.41		17.3937
Suspension(1)	26.4631	26.6166	16.4553	16.5615	10.0551		-0.666383	1.58709
Suspension(1)	26.7701		16.6677
Suspension(2)	27.3186	27.5497	17.9209	17.9495	9.60023		-1.12125	2.17535
Suspension(2)	27.7808		17.978
Suspension(3)	26.0063	26.1422	15.3022	15.3974	10.7448		0.0232858	0.983989
Suspension(3)	26.278		15.4926
Suspension(4)	27.0999	27.0621	17.8779	17.791	9.27107		-1.45041	2.73285
Suspension(4)	27.0243		17.7041
Suspension(5)	28.41	28.41	20.3568	20.6645	7.74553		-2.97594	7.86771
Suspension(5)	28.41		20.9722

## Sheet: Has2
Sample	Ct Has2	mean	Ct Gapdh	mean	dct	mean dct	ddct	fold change	Date
2D(1)	30.5297	30.6421	17.8142	17.6601	12.9819	11.3723	1.60959	0.327692
2D(1)	30.7544		17.5061
2D(2)	28.9192	28.7128	18.1917	18.0892	10.6236		-0.748741	1.68033
2D(2)	28.5063		17.9866
2D(3)	32.0947	32.1228	17.861	17.7958	14.327		2.95464	0.128992
2D(3)	32.151		17.7307
2D(4)	32.0626	32.0475	23.9454	23.9454	8.10214		-3.27021	9.64787
2D(4)	32.0325		23.9454
2D(5)	28.1533	28.2626	17.4774	17.4355	10.8271		-0.545277	1.4593
2D(5)	28.372		17.3937
Suspension(1)	27.5129	27.5129	16.4553	16.5615	10.9514		-0.420962	1.33882
Suspension(1)	27.5129		16.6677
Suspension(2)	28.9525	28.9375	17.9209	17.9495	10.9881		-0.384292	1.30522
Suspension(2)	28.9225		17.978
Suspension(3)	28.6073	28.3868	15.3022	15.3974	12.9894		1.617	0.326012
Suspension(3)	28.1662		15.4926
Suspension(4)	30.0325	30.0564	17.8779	17.791	12.2654		0.893072	0.538466
Suspension(4)	30.0804		17.7041
Suspension(5)	28.9092	28.7436	20.3568	20.6645	8.07913		-3.29321	9.80294
Suspension(5)	28.578		20.9722

## Sheet: PTGS2
Sample	Ct Ptgs2	mean	Ct Gapdh	mean	dct	mean dct	ddct	fold change	Date
2D(1)	27.7326	27.8455	17.8142	17.6601	10.1854	8.46369	1.72172	0.303186
2D(1)	27.9585		17.5061
2D(2)	26.1791	26.1627	18.1917	18.0892	8.07352		-0.390169	1.31055
2D(2)	26.1462		17.9866
2D(3)	26.4643	26.71	17.861	17.7958	8.91421		0.450512	0.731783
2D(3)	26.9558		17.7307
2D(4)	31.0626	31.1065	23.9454	23.9454	7.16111		-1.30259	2.46671
2D(4)	31.1504		23.9454
2D(5)	25.1488	25.4198	17.4774	17.4355	7.98421		-0.479479	1.39424
2D(5)	25.6907		17.3937
Suspension(1)	24.7845	24.7698	16.4553	16.5615	8.20835		-0.255347	1.19362
Suspension(1)	24.7552		16.6677
Suspension(2)	25.5271	25.4841	17.9209	17.9495	7.53467		-0.929019	1.90398
Suspension(2)	25.4412		17.978
Suspension(3)	23.0588	23.0386	15.3022	15.3974	7.64123		-0.822465	1.76843
Suspension(3)	23.0184		15.4926
Suspension(4)	25.5171	25.5174	17.8779	17.791	7.72641		-0.737279	1.66703
Suspension(4)	25.5177		17.7041
Suspension(5)	27.7036	27.7021	20.3568	20.6645	7.03761		-1.42609	2.68717
Suspension(5)	27.7005		20.9722

## Sheet: LHR
Sample	Ct Lhr	mean	Ct Gapdh	mean	dct	mean dct	ddct	fold change	Date
2D(1)	28.2099	28.2099	17.8142	17.6601	10.5498	5.99849	4.55129	0.0426506
2D(1)	28.2099		17.5061
2D(2)	22.1541	22.2232	18.1917	18.0892	4.13402		-1.86447	3.64133
2D(2)	22.2923		17.9866
2D(3)	22.712	22.5507	17.861	17.7958	4.75489		-1.2436	2.36789
2D(3)	22.3894		17.7307
2D(4)	28.0626	28.4771	23.9454	23.9454	4.53169		-1.4668	2.76407
2D(4)	28.8916		23.9454
2D(5)	23.3998	23.4576	17.4774	17.4355	6.02206		0.0235708	0.983795
2D(5)	23.5154		17.3937
Suspension(1)	23.1221	23.115	16.4553	16.5615	6.5535		0.555006	0.680654
Suspension(1)	23.1079		16.6677
Suspension(2)	20.0785	20.1587	17.9209	17.9495	2.20922		-3.78927	13.8256
Suspension(2)	20.2388		17.978
Suspension(3)	20.8197	20.4467	15.3022	15.3974	5.04933		-0.949159	1.93075
Suspension(3)	20.0737		15.4926
Suspension(4)	23.5171	23.4942	17.8779	17.791	5.70318		-0.295307	1.22715
Suspension(4)	23.4713		17.7041
Suspension(5)	26.7741	26.8321	20.3568	20.6645	6.16769		0.1692	0.889336
Suspension(5)	26.8902		20.9722
